# Supplementary material for: Epstein-Barr virus suppresses N6-methyladenosine modification of TLR9 to promote immune evasion
Source: J Biol Chem. 2024 Mar 25;300(5):107226. doi: 10.1016/j.jbc.2024.107226 (PMC11061751; doi:10.1016/j.jbc.2024.107226)
Supplement: Supplemental Table S3 [file mmc2.xlsx]

## Sheet: Sheet1
Fig.S1B				Fig.1D				Fig.6E	p value			Fig.6H		p value
	p value					p value		a vs b	p=0.5870			IgM	shNC+oe-NC vs shNC+oe-TLR9	p<0.0001
Raji Vs BJAB	p<0.0001				Control vs EBV	p<0.0001		a vs c	p=0.0005				shNC+oe-TLR9 vs shM3+oe-TLR9	p<0.0001
Raji Vs BJAB+EBV	p<0.0001							c vs d	p=0.0021				shNC+oe-TLR9 vs shDF1+oe-TLR9	p<0.0001
Fig.S1C								Fig.6F		p value		Fig.6I		p value
		p value		Fig1F		p value		IgA	a vs b	p=0.4768		IL-6	shNC+oe-NC vs shNC+oe-TLR9	p=0.0225
TLR1	BJAB VS BJAB+EBV	p=0.1228			oe-NC Vs EBNA1	0.0002			c vs d	p=0.0369			shNC+oe-TLR9 vs shM3+oe-TLR9	p=0.0078
TLR2	BJAB VS BJAB+EBV	p=0.8399			EBNA1 vs EBNA1△NLS	0.0013			a vs c	p=0.0583			shNC+oe-TLR9 vs shDF1+oe-TLR9	p=0.0056
TLR3	BJAB VS BJAB+EBV	p=0.8049			oe-NC vs EBNA1△NLS	0.3506		IgM	a vs b	p=0.6249		IL-8	shNC+oe-NC vs shNC+oe-TLR9	p=0.0065
TLR4	BJAB VS BJAB+EBV	p=0.1032		Fig.1E					a vs c	p=0.0112			shNC+oe-TLR9 vs shM3+oe-TLR9	p<0.0001
TLR5	BJAB VS BJAB+EBV	p=0.3184				p value			c vs d	p=0.0023			shNC+oe-TLR9 vs shDF1+oe-TLR9	p<0.0001
TLR6	BJAB VS BJAB+EBV	p=0.0720		TLR9	oe-NC Vs EBNA1	p=0.0003		Fig.6G				Fig.7A		p value
TLR7	BJAB VS BJAB+EBV	p=0.6456		EBNA1	oe-NC Vs EBNA1	p<0.0001				p value		CD8+CD107a	a vs b	p=0.0365
TLR8	BJAB VS BJAB+EBV	p=0.6523		Fig.2C				IL-6	a vs b	0.0385			a vs c	p=0.8563
TLR10	BJAB VS BJAB+EBV	p=0.9149				p value			a vs c	0.0087			c vs d	p=0.0449
				3h	shNC vs shMETTL3	0.0148			c vs d	0.0051		CD8+IFN-γ+	a vs b	p=0.0252
Fig.S2I				6h	shNC vs shMETTL3	0.0005		IL-8	a vs b	0.0226			a vs c	p=0.0057
		p value		Fig.2E					a vs c	0.0334			c vs d	p=0.0003
SALL1	oe-NC vs oe-EBNA1	p=0.5848				p value			c vs d	0.0178		cell apoptosis	a vs b	p=0.2413
BARD1	oe-NC vs oe-EBNA1	p=0.6359			a vs b	p=0.022							a vs c	p=0.0566
HUWE1	oe-NC vs oe-EBNA1	p=0.0042			b vs c	p=0.0047							c vs d	p=0.0075
MYCBP2	oe-NC vs oe-EBNA1	p=0.0259			a vs c	p=0.0089
UBR5	oe-NC vs oe-EBNA1	p=0.009		Fig.2F
HERC2	oe-NC vs oe-EBNA1	p=0.0005				p value
TRIM21	oe-NC vs oe-EBNA1	p=0.0007		IFN-a	a vs b	p=0.0052
MID1	oe-NC vs oe-EBNA1	p=0.9341			a vs c	p=0.0212
TRIM28	oe-NC vs oe-EBNA1	p=0.355			c vs d	p=0.0155
TRIM41	oe-NC vs oe-EBNA1	p=0.4845			a vs a +EBV	p=0.0079
KDM1B	oe-NC vs oe-EBNA1	p=0.1528			a +EBV vs b+EBV	p=0.0026
SYVN1	oe-NC vs oe-EBNA1	p=0.1341			a+EBV vs c+EBV	p=0.563
RNF113A	oe-NC vs oe-EBNA1	p=0.0614
				CXCL10		p value
					a vs b	p=0.0653
Fig.S4B					a vs c	p=0.0042
	p value				c vs d	p=0.0068
oe-NC. Vs oe-WT	p<0.0001				a vs a +EBV	p=0.0252
oe-NC. Vs oe-Mut3	p<0.0001				a +EBV vs b+EBV	p=0.0183
oe-NC vs oe-Mut5	p=0.2708				a+EBV vs c+EBV	p=0.7171
Fig.S5C-F				Fig.3B
		p value				p value
IgM	oe-NC vs oe-TLR9-WT	p=0.0023		METTL3	oe-NC vs oe-EBNA1	p=0.3381
IL-8	oe-NC vs oe-TLR9-WT	p=0.001		EBNA1	oe-NC vs oe-EBNA1	p<0.0001
Fig.S6A-B				PRKN	oe-NC vs oe-EBNA1	p=0.0028
		p value		Fig.4C-D
CD8+TNF-a	a vs b	p=0.0283				p value
	a vs c	p=0.1122		YTHDF1	shNC vs shDF1	p=0.006
	c vs d	p=0.292		TLR9	shNC vs shDF1	p=0.2573
		p value		Fig.4F
CD4+CD107a+	a vs b	p=0.4861				p value
	a vs c	p=0.0149		TLR9	IgG vs Flag-IP	p=0.0007
	c vs d	p=0.0103
		p value		Fig.4G
CD4+IFN-γ+	a vs b	p=0.0473				p value
	a vs c	p=0.0145		TLR9	NC vs YTHDF1	p=0.0001
	c vs d	p=0.0004			NC vs △YTH	p=0.1309
					NC vs △P/Q/N	p=0.0001
